# Supplementary material for: Functional Versatility of the Human 2-Oxoadipate Dehydrogenase in the L-Lysine Degradation Pathway toward Its Non-Cognate Substrate 2-Oxopimelic Acid
Source: Int J Mol Sci. 2022 Jul 26;23(15):8213. doi: 10.3390/ijms23158213 (PMC9367764; doi:10.3390/ijms23158213)
Supplement: Supplementary file 1 [file ijms-23-08213-s001.zip]

Archive with 1 entries (1 files):
- ijms-1808238-supplementary.pdf
